# Supplementary material for: Formation of 53BP1 foci and ATM activation under oxidative stress is facilitated by RNA:DNA hybrids and loss of ATM-53BP1 expression promotes photoreceptor cell survival in mice
Source: F1000Res. 2018 Aug 10;7:1233. [Version 1] doi: 10.12688/f1000research.15579.1 (PMC6171737; doi:10.12688/f1000research.15579.1)
Supplement: Supplementary file 7 [file f1000research-7-16994-s0006.tgz]

Archive with 1 entries (1 files):
- 1f0af023-9065-4784-81c7-b4bc500b3d46.jpg
